# Supplementary material for: Selenium Nanoparticles Based on Morinda officinalis Polysaccharides: Characterization, Anti-Cancer Activities, and Immune-Enhancing Activities Evaluation In Vitro
Source: Molecules. 2023 Mar 7;28(6):2426. doi: 10.3390/molecules28062426 (PMC10052065; doi:10.3390/molecules28062426)
Supplement: Supplementary file 1 [file molecules-28-02426-s001.zip]

Archive with 1 entries (1 files):
- molecules-2245129-supplementary.pdf
